# Supplementary material for: Poly[tetra­aqua­(μ8-butane-1,2,3,4-tetra­carboxyl­ato)distrontium]
Source: Acta Crystallogr Sect E Struct Rep Online. 2011 Nov 5;67(Pt 12):m1700. doi: 10.1107/S1600536811046265 (PMC3238625; doi:10.1107/S1600536811046265)
Supplement: Supplementary file 2 [file e-67-m1700-Isup2.hkl]

# 
# h,k,l, Fc-squared, Fo-squared, sigma(Fo-squared) and status flag 
# 
data_I
_shelx_title ' c18_0m.ins in P2(1)/n' 
_shelx_refln_list_code          4 
_shelx_F_calc_maximum      152.28 
_exptl_crystal_F_000       468.00 
_reflns_d_resolution_high  0.7393 
 
loop_ 
 _symmetry_equiv_pos_as_xyz 
 'x, y, z' 
 '-x+1/2, y+1/2, -z+1/2' 
 '-x, -y, -z' 
 'x-1/2, -y-1/2, z-1/2' 
 
_cell_length_a     8.7085 
_cell_length_b     7.9671 
_cell_length_c    10.0697 
_cell_angle_alpha  90.000 
_cell_angle_beta   95.409 
_cell_angle_gamma  90.000 
 
_shelx_F_squared_multiplier     1.000 
 
loop_ 
 _refln_index_h 
 _refln_index_k 
 _refln_index_l 
 _refln_F_squared_calc 
 _refln_F_squared_meas 
 _refln_F_squared_sigma 
 _refln_observed_status 
   2   0   0     1458.30     1580.82     22.26 o 
   4   0   0    14329.73    16149.72    329.82 o 
   6   0   0      174.90      210.31     18.75 o 
   8   0   0      785.73      786.36     38.74 o 
  10   0   0     1019.10     1041.23     51.09 o 
   1   1   0      387.17      394.21     10.87 o 
   2   1   0     2168.92     2302.27     55.58 o 
   3   1   0      551.49      489.81     40.21 o 
   4   1   0      567.76      537.99     12.44 o 
   5   1   0     4030.01     4144.72     77.08 o 
   6   1   0      207.30      187.91     12.53 o 
   7   1   0     3621.14     3813.09     48.53 o 
   8   1   0       52.66       41.97     13.24 o 
   9   1   0     1561.05     1621.00     38.65 o 
  10   1   0      342.75      300.10     28.97 o 
  11   1   0      747.01      773.63     40.16 o 
   0   2   0    19047.51    21658.64    139.50 o 
   1   2   0     4333.52     4278.19    190.53 o 
   2   2   0     7639.33     7477.53    204.14 o 
   3   2   0     2326.96     2358.06     57.89 o 
   4   2   0     6363.55     6660.03    162.20 o 
   5   2   0      508.25      538.65     16.07 o 
   6   2   0      367.96      383.50     16.37 o 
   7   2   0       73.77       68.53     10.83 o 
   8   2   0      923.63      953.42     29.28 o 
   9   2   0       44.82       36.49     16.09 o 
  10   2   0       84.34       83.52     20.00 o 
  11   2   0       38.18       53.72     20.79 o 
   1   3   0      677.70      771.74     51.04 o 
   2   3   0     3339.50     3366.97    184.24 o 
   3   3   0     1244.18     1228.01     32.68 o 
   4   3   0     1599.08     1623.17     37.40 o 
   5   3   0     1669.77     1618.67     47.84 o 
   6   3   0     3832.47     3779.83    119.42 o 
   7   3   0     2864.95     2874.60     77.80 o 
   8   3   0     1590.34     1626.98     35.19 o 
   9   3   0      267.73      257.57     22.73 o 
  10   3   0      791.04      772.29     33.21 o 
  11   3   0      300.83      416.12     42.33 o 
   0   4   0    10600.24    11846.01    150.16 o 
   1   4   0     5406.36     5266.11    305.52 o 
   2   4   0     2722.71     2648.34    131.68 o 
   3   4   0     2614.00     2327.28    128.63 o 
   4   4   0      356.66      341.96     16.18 o 
   5   4   0     1182.72     1183.49     30.85 o 
   6   4   0      330.92      334.89     16.43 o 
   7   4   0      404.75      375.96     19.50 o 
   8   4   0       60.05       51.27     13.43 o 
   9   4   0       27.52       11.65     15.91 o 
  10   4   0       61.74       68.91     19.68 o 
   1   5   0        9.81        7.19      8.84 o 
   2   5   0      256.99      264.66     13.35 o 
   3   5   0      305.23      340.06     20.87 o 
   4   5   0     1859.16     1744.68     74.32 o 
   5   5   0      155.74      170.02     18.73 o 
   6   5   0     3193.67     3042.44    136.89 o 
   7   5   0        5.45        2.89     19.43 o 
   8   5   0     1698.61     1582.00    175.55 o 
   9   5   0       91.68      112.32     29.83 o 
  10   5   0     1256.78     1337.05     73.79 o 
   0   6   0       37.96       44.72     32.93 o 
   1   6   0     5843.32     6146.27    143.05 o 
   2   6   0        5.46        8.04      8.19 o 
   3   6   0     2731.42     2677.50     87.00 o 
   4   6   0       25.11       25.97     14.02 o 
   5   6   0     1190.97     1155.37     40.64 o 
   6   6   0        8.55       -9.77     17.88 o 
   7   6   0       64.59       69.14     23.17 o 
   8   6   0       69.43       63.86     26.51 o 
   9   6   0       13.13       20.50     27.85 o 
   1   7   0      182.08      222.78     51.97 o 
   2   7   0      175.95      188.13     32.50 o 
   3   7   0       36.33       21.68     12.91 o 
   4   7   0     1781.00     1793.10     59.48 o 
   5   7   0       84.36      109.61     21.08 o 
   6   7   0     1626.96     1719.96     53.82 o 
   7   7   0       14.79        6.20     23.17 o 
   8   7   0     1272.75     1240.93    129.68 o 
   0   8   0     1196.81     1302.86     94.99 o 
   1   8   0     1524.57     1602.65    101.80 o 
   2   8   0      147.09      187.26     58.72 o 
   3   8   0      527.56      488.68     79.29 o 
   4   8   0      718.87      650.89     47.34 o 
   5   8   0      482.77      446.88     47.60 o 
   6   8   0       47.56       50.75     30.65 o 
   7   8   0      185.99      172.80     31.01 o 
   1   9   0      272.54      232.63     66.15 o 
   2   9   0       79.40       58.00     59.42 o 
   3   9   0      246.61      166.72     65.12 o 
   4   9   0      246.48      272.59     74.58 o 
   5   9   0     1075.81     1054.08    114.02 o 
   6   9   0      466.49      481.76     94.35 o 
   1  10   0      362.88      368.45     88.63 o 
   2  10   0     1008.37     1129.11    111.61 o 
   3  10   0      131.31      125.00     71.99 o 
   4  10   0      450.45      405.94     95.94 o 
 -11   0   1      144.99      127.08     29.99 o 
  -9   0   1      890.81      921.84     45.13 o 
  -7   0   1      921.39      931.81     31.74 o 
  -5   0   1    14838.95    15642.05    267.75 o 
  -3   0   1     6072.85     6126.52     80.49 o 
  -1   0   1    12710.62    10448.97    173.17 o 
   1   0   1      762.32      698.69     23.35 o 
   3   0   1       89.97       87.91      9.50 o 
   5   0   1      592.94      571.07     20.41 o 
   7   0   1     2704.03     2816.45     77.19 o 
   9   0   1     1864.52     1960.12     57.90 o 
  11   0   1     1270.31     1251.05     74.74 o 
 -11   1   1      111.48      107.38     23.10 o 
 -10   1   1     1969.16     1932.34     49.30 o 
  -9   1   1      202.25      197.87     19.46 o 
  -8   1   1     1195.79     1197.82     31.64 o 
  -7   1   1      362.67      369.22     17.60 o 
  -6   1   1       34.82       33.62      7.94 o 
  -5   1   1       51.15       41.05      6.84 o 
  -4   1   1      653.90      723.85     14.13 o 
  -3   1   1      802.78      865.45     54.90 o 
  -2   1   1     1769.80     1583.12    130.66 o 
  -1   1   1      580.40      600.48     11.97 o 
   0   1   1     8984.21     9694.80    195.47 o 
   1   1   1      380.48      365.93      9.45 o 
   2   1   1    23190.63    24027.64    509.66 o 
   3   1   1      137.97      148.23      9.35 o 
   4   1   1    15381.81    16002.61    280.05 o 
   5   1   1      317.06      329.18     12.61 o 
   6   1   1     3802.95     3760.38     68.83 o 
   7   1   1      166.27      157.69     12.84 o 
   8   1   1     2262.01     2335.60     40.28 o 
   9   1   1      131.28      121.15     17.06 o 
  10   1   1      521.87      512.17     33.51 o 
  11   1   1       18.89       26.96     20.55 o 
 -11   2   1      267.68      277.20     26.52 o 
 -10   2   1      140.25      129.34     21.19 o 
  -9   2   1     1323.85     1335.74     55.13 o 
  -8   2   1      474.88      488.40     24.50 o 
  -7   2   1     1252.98     1282.65     26.71 o 
  -6   2   1     1646.44     1667.54     26.25 o 
  -5   2   1     3248.22     3287.55     37.11 o 
  -4   2   1     2295.06     2184.60     55.92 o 
  -3   2   1     8279.75     7946.92    196.20 o 
  -2   2   1     5847.28     6312.81    186.64 o 
  -1   2   1      157.47      128.15      3.15 o 
   0   2   1     1978.74     1937.29     69.53 o 
   1   2   1      253.40      275.87      8.24 o 
   2   2   1       77.19       87.47      5.20 o 
   3   2   1       33.68       26.13      3.99 o 
   4   2   1       25.49       26.40      5.23 o 
   5   2   1      174.48      198.34     12.23 o 
   6   2   1      394.26      400.15     16.55 o 
   7   2   1     1246.25     1295.35     26.31 o 
   8   2   1      868.18      874.29     30.94 o 
   9   2   1      701.83      693.65     31.73 o 
  10   2   1      378.23      379.63     31.16 o 
  11   2   1      998.71     1028.45     42.30 o 
 -11   3   1      164.09      171.45     30.85 o 
 -10   3   1      654.63      637.79     31.58 o 
  -9   3   1     1143.33     1192.66     34.53 o 
  -8   3   1     1407.89     1450.27     33.92 o 
  -7   3   1      118.77      120.44     12.68 o 
  -6   3   1      237.73      240.85     15.73 o 
  -5   3   1      411.62      384.67     17.64 o 
  -4   3   1      307.14      287.71     11.48 o 
  -3   3   1     2114.28     2137.81     86.98 o 
  -2   3   1     1720.48     1853.79     36.09 o 
  -1   3   1       47.87       66.98      5.66 o 
   0   3   1     3609.06     3668.59    307.91 o 
   1   3   1    14511.71    14815.16    541.85 o 
   2   3   1    16285.63    16271.42    755.64 o 
   3   3   1     4103.58     4400.77    121.56 o 
   4   3   1     2703.22     2665.95     83.47 o 
   5   3   1     4373.67     4279.39    126.64 o 
   6   3   1     4611.00     4487.54    177.59 o 
   7   3   1      725.09      734.35     30.52 o 
   8   3   1      361.82      347.69     22.92 o 
   9   3   1      435.49      425.77     26.61 o 
  10   3   1      296.62      272.73     25.56 o 
  11   3   1        1.34       33.30     31.29 o 
 -10   4   1      719.40      706.25     34.61 o 
  -9   4   1       55.39       58.06     17.23 o 
  -8   4   1     1215.63     1150.64     29.99 o 
  -7   4   1       39.49       42.27     11.38 o 
  -6   4   1     3138.30     2997.77     99.98 o 
  -5   4   1     1854.81     1757.48     33.41 o 
  -4   4   1     7159.45     6837.86    199.01 o 
  -3   4   1     1031.85     1084.30     31.81 o 
  -2   4   1     1799.54     1764.50     99.63 o 
  -1   4   1     1162.40     1236.34     43.96 o 
   0   4   1     2187.93     2639.67     72.53 o 
   1   4   1       31.46       27.36      6.19 o 
   2   4   1      813.40      806.01     37.63 o 
   3   4   1      277.43      253.81     17.29 o 
   4   4   1        3.42        7.50      6.74 o 
   5   4   1      249.85      244.92     12.21 o 
   6   4   1     1141.22     1111.50     42.03 o 
   7   4   1      202.50      192.56     16.03 o 
   8   4   1      329.32      340.61     21.98 o 
   9   4   1      535.00      561.92     38.91 o 
  10   4   1     1459.00     1552.29     44.11 o 
 -10   5   1      180.55      177.87     35.86 o 
  -9   5   1     1134.27     1102.24     59.79 o 
  -8   5   1        6.70        0.91     22.63 o 
  -7   5   1       24.85       20.48     20.28 o 
  -6   5   1       23.96       23.37     14.26 o 
  -5   5   1        0.90       -2.50     11.12 o 
  -4   5   1      336.22      327.66     16.24 o 
  -3   5   1     1069.32     1101.66     36.77 o 
  -2   5   1      126.39      139.74     13.25 o 
  -1   5   1     1310.80     1400.06     21.51 o 
   0   5   1        7.07       12.15     19.62 o 
   1   5   1     6839.48     6685.02    322.42 o 
   2   5   1      857.57      843.28     36.39 o 
   3   5   1     2405.62     2128.75    192.09 o 
   4   5   1      536.58      501.80     28.29 o 
   5   5   1     3367.26     3243.56     63.10 o 
   6   5   1        3.84        7.50     13.83 o 
   7   5   1     1342.70     1248.76     89.26 o 
   8   5   1      108.28      112.97     31.23 o 
   9   5   1      629.25      598.56     48.09 o 
  10   5   1      180.42      159.72     34.66 o 
  -9   6   1        0.88       -9.39     26.63 o 
  -8   6   1     1190.92     1162.48    117.26 o 
  -7   6   1      156.97      142.35     26.88 o 
  -6   6   1     2067.11     2002.34     72.59 o 
  -5   6   1       16.49        5.92     16.68 o 
  -4   6   1     4991.60     5216.27    156.93 o 
  -3   6   1      326.25      330.57     24.61 o 
  -2   6   1     4752.09     5069.40    133.72 o 
  -1   6   1       15.29       14.00     10.33 o 
   0   6   1     3343.63     3577.34     77.72 o 
   1   6   1     1241.86     1174.18     55.67 o 
   2   6   1       53.92       47.89      9.72 o 
   3   6   1      309.76      296.61     22.04 o 
   4   6   1      125.25      111.42     16.96 o 
   5   6   1        0.69       -0.11     14.98 o 
   6   6   1     1015.31      985.68     42.87 o 
   7   6   1      126.00      108.05     25.21 o 
   8   6   1     1414.37     1358.72    133.99 o 
   9   6   1       25.10       27.50     27.41 o 
  -8   7   1        7.80       11.41     26.08 o 
  -7   7   1       92.63      115.18     27.39 o 
  -6   7   1      173.18      168.58     26.51 o 
  -5   7   1        0.82       -4.47     17.97 o 
  -4   7   1      233.08      255.01     27.92 o 
  -3   7   1      257.39      262.41     25.57 o 
  -2   7   1      134.93      155.23     19.33 o 
  -1   7   1     1199.43     1348.28     88.52 o 
   0   7   1      113.90      131.06     33.24 o 
   1   7   1     2337.09     2132.93    181.08 o 
   2   7   1       10.89        4.53      9.27 o 
   3   7   1     3706.24     3473.73     98.94 o 
   4   7   1      285.65      283.23     27.69 o 
   5   7   1     1234.79     1220.48     78.83 o 
   6   7   1        5.64        3.88     20.01 o 
   7   7   1     1008.39      956.43     49.28 o 
   8   7   1      151.41      113.31     30.14 o 
  -7   8   1      537.77      563.71     47.48 o 
  -6   8   1      868.34      873.60     60.65 o 
  -5   8   1      637.48      605.02     58.95 o 
  -4   8   1     2228.25     2420.64    126.83 o 
  -3   8   1      268.96      299.42     73.70 o 
  -2   8   1      403.62      434.31     75.34 o 
  -1   8   1      952.20     1027.10     84.28 o 
   0   8   1      557.54      550.79     54.45 o 
   1   8   1      203.52      321.26     69.51 o 
   2   8   1      111.85      151.35     55.15 o 
   3   8   1        8.41       38.82     52.57 o 
   4   8   1       20.53       20.92     23.20 o 
   5   8   1       48.61       58.99     28.12 o 
   6   8   1      262.59      240.57     39.80 o 
   7   8   1      199.27      231.78     32.17 o 
  -6   9   1      172.96      205.67     75.95 o 
  -5   9   1       94.40       49.00     65.24 o 
  -4   9   1        2.25        8.96     55.51 o 
  -3   9   1        5.64       33.39     57.95 o 
  -2   9   1      178.87      197.47     65.96 o 
  -1   9   1      281.81      359.92     80.36 o 
   0   9   1     1231.95     1290.59    103.18 o 
   1   9   1      701.08      714.77     89.82 o 
   2   9   1      703.76      736.64     92.76 o 
   3   9   1      711.49      678.29     91.38 o 
   4   9   1      884.58      984.23    104.16 o 
   5   9   1      310.69      240.68     75.84 o 
   6   9   1      642.54      654.77    102.09 o 
  -4  10   1      370.93      485.50    103.98 o 
  -3  10   1      985.15     1052.94    110.76 o 
  -2  10   1      280.30      293.45     80.43 o 
  -1  10   1      330.54      379.35     90.19 o 
   1  10   1      419.69      381.71     89.32 o 
   2  10   1       11.90       95.98     66.44 o 
   3  10   1        2.76      -32.34     60.87 o 
 -10   0   2     1509.16     1395.79     56.52 o 
  -8   0   2     5074.52     5005.47    147.41 o 
  -6   0   2     4546.91     4662.22     56.68 o 
  -4   0   2     4242.03     4329.90     91.86 o 
  -2   0   2     2036.06     1887.61     55.71 o 
   0   0   2      274.90      308.20     17.40 o 
   2   0   2     2900.33     2724.73     78.35 o 
   4   0   2     8898.25     9395.85    274.64 o 
   6   0   2    10321.16    10596.90    237.11 o 
   8   0   2     4652.49     4770.15    128.45 o 
  10   0   2     1391.35     1388.91     55.83 o 
 -11   1   2        3.32        1.19     19.71 o 
 -10   1   2        2.91       -8.95     17.08 o 
  -9   1   2      275.45      284.61     24.77 o 
  -8   1   2       62.39       52.69     13.79 o 
  -7   1   2      954.12      923.93     22.65 o 
  -6   1   2      767.60      746.14     19.20 o 
  -5   1   2     1220.63     1204.13     20.22 o 
  -4   1   2      801.11      795.74     15.54 o 
  -3   1   2    13463.83    12983.35    368.86 o 
  -2   1   2     1005.04      945.84     26.72 o 
  -1   1   2     8440.89     8700.63    318.40 o 
   0   1   2      158.09      168.07      4.64 o 
   1   1   2     7641.29     7332.90    219.01 o 
   2   1   2     2642.06     1909.69    290.30 o 
   3   1   2     1422.64     1289.29     29.56 o 
   4   1   2      970.56     1037.56     22.56 o 
   5   1   2      863.08      921.44     26.49 o 
   6   1   2      278.82      284.81     14.43 o 
   7   1   2       31.74       30.20     11.06 o 
   8   1   2        0.49        8.25     12.27 o 
   9   1   2      138.37      156.55     18.75 o 
  10   1   2        3.44       -1.23     17.71 o 
  11   1   2      552.70      586.87     38.11 o 
 -11   2   2      132.02      122.34     22.02 o 
 -10   2   2     1386.65     1372.03     41.04 o 
  -9   2   2      699.07      663.94     31.96 o 
  -8   2   2     4685.79     4525.89     54.43 o 
  -7   2   2      853.07      882.67     26.46 o 
  -6   2   2     2538.61     2570.59     43.27 o 
  -5   2   2      674.45      673.95     16.77 o 
  -4   2   2     1024.91     1017.54     38.87 o 
  -3   2   2       19.43       18.08      4.81 o 
  -2   2   2     1383.08     1577.91     33.93 o 
  -1   2   2     1065.65     1154.04     41.56 o 
   0   2   2     1205.84     1282.94     33.06 o 
   1   2   2     1666.31     1719.69     55.41 o 
   2   2   2     7370.48     7704.66    170.18 o 
   3   2   2     1346.09     1348.06     25.88 o 
   4   2   2     3263.89     3349.01     76.00 o 
   5   2   2     1592.80     1627.53     28.04 o 
   6   2   2     3373.61     3356.72     78.00 o 
   7   2   2     1119.93     1177.15     25.71 o 
   8   2   2     1889.89     1852.24     40.35 o 
   9   2   2      578.16      564.37     30.62 o 
  10   2   2     1780.92     1820.77     47.71 o 
  11   2   2      188.79      201.80     30.48 o 
 -11   3   2       78.96       82.50     28.53 o 
 -10   3   2        0.03        6.04     16.27 o 
  -9   3   2       12.94       17.23     14.85 o 
  -8   3   2       58.41       71.28     14.77 o 
  -7   3   2      936.98      897.25     26.58 o 
  -6   3   2      697.57      681.27     20.55 o 
  -5   3   2      104.00       78.18      9.11 o 
  -4   3   2     1116.91     1034.44     25.39 o 
  -3   3   2     4285.86     4579.81     97.41 o 
  -2   3   2    12509.39    13074.83    211.44 o 
  -1   3   2     1970.77     1863.66     75.52 o 
   0   3   2     4345.11     4425.63    142.88 o 
   1   3   2     9099.70    10226.62    283.22 o 
   2   3   2     6727.92     7236.29    265.98 o 
   3   3   2       31.84       42.91      5.48 o 
   4   3   2     1366.91     1198.49     51.53 o 
   5   3   2     1020.05     1112.08     31.82 o 
   6   3   2      685.65      663.95     19.39 o 
   7   3   2       50.74       37.92     10.55 o 
   8   3   2      611.76      617.95     27.53 o 
   9   3   2       94.48       85.71     17.08 o 
  10   3   2      107.06      107.45     19.76 o 
 -10   4   2      415.73      432.60     31.04 o 
  -9   4   2     1890.02     1848.80     58.84 o 
  -8   4   2      608.99      571.82     25.18 o 
  -7   4   2      909.18      900.69     25.22 o 
  -6   4   2     1405.12     1339.20     49.84 o 
  -5   4   2     2232.36     2076.04     77.66 o 
  -4   4   2      344.07      326.75     15.37 o 
  -3   4   2       11.20       12.42      5.90 o 
  -2   4   2      631.55      567.55     40.26 o 
  -1   4   2      140.19      134.88     11.30 o 
   0   4   2       43.59       49.34      5.14 o 
   1   4   2     1758.37     1632.02     67.05 o 
   2   4   2      174.52      182.96     10.56 o 
   3   4   2     1033.37     1024.97     42.30 o 
   4   4   2     1824.88     1930.86     76.49 o 
   5   4   2     4190.34     4361.49    139.00 o 
   6   4   2     2018.89     1959.89     63.03 o 
   7   4   2      959.74      973.64     47.68 o 
   8   4   2      717.22      696.85     45.42 o 
   9   4   2     1614.09     1653.57    118.70 o 
  10   4   2      338.59      400.58     40.51 o 
 -10   5   2        1.03      -18.20     27.83 o 
  -9   5   2      190.43      171.23     32.90 o 
  -8   5   2      234.52      207.05     35.56 o 
  -7   5   2       42.17       50.96     22.44 o 
  -6   5   2     1659.44     1551.30    101.18 o 
  -5   5   2        5.34        1.34     11.68 o 
  -4   5   2     3522.13     3510.00     84.23 o 
  -3   5   2      550.63      577.41     27.13 o 
  -2   5   2     6790.30     6773.09    253.35 o 
  -1   5   2      134.93      165.71     13.89 o 
   0   5   2     4676.52     4916.94    263.09 o 
   1   5   2      408.76      394.92     18.54 o 
   2   5   2     3839.96     3563.37    168.64 o 
   3   5   2       40.31       44.73     11.76 o 
   4   5   2      692.17      689.73     34.60 o 
   5   5   2       65.47       54.83     13.43 o 
   6   5   2      507.02      505.01     47.77 o 
   7   5   2       38.75       43.14     21.26 o 
   8   5   2      117.64      105.10     26.96 o 
   9   5   2        1.64      -13.00     24.85 o 
  10   5   2      149.46      136.19     71.93 o 
  -9   6   2     1086.80     1189.46     59.78 o 
  -8   6   2        7.96       14.05     25.06 o 
  -7   6   2     2025.35     2051.33    141.78 o 
  -6   6   2      301.56      293.56     33.76 o 
  -5   6   2      673.53      665.39     37.26 o 
  -4   6   2      629.28      669.61     33.96 o 
  -3   6   2      376.12      383.03     27.03 o 
  -2   6   2      201.03      185.79     21.15 o 
  -1   6   2      230.73      245.66     18.56 o 
   0   6   2      132.02      130.89     14.48 o 
   1   6   2      754.69      710.10     21.17 o 
   2   6   2      219.04      214.90     18.78 o 
   3   6   2     3103.27     2989.12    109.40 o 
   4   6   2       25.77       21.51     14.48 o 
   5   6   2     2221.47     2095.50     87.64 o 
   6   6   2       37.51       42.18     19.54 o 
   7   6   2     2425.91     2327.63     63.15 o 
   8   6   2        7.64       13.96     24.40 o 
   9   6   2     1074.64      981.70    102.01 o 
  -8   7   2      195.56      192.90     33.61 o 
  -7   7   2       35.96       25.01     24.60 o 
  -6   7   2      402.72      382.28     38.38 o 
  -5   7   2      402.13      402.27     35.28 o 
  -4   7   2     1875.53     1945.35     49.49 o 
  -3   7   2      595.15      622.19     36.03 o 
  -2   7   2     4113.33     3915.80    289.67 o 
  -1   7   2      197.44      201.69     20.00 o 
   0   7   2     2356.82     2390.46    120.61 o 
   1   7   2       41.51       44.63     11.05 o 
   2   7   2     2740.14     2468.01    111.17 o 
   3   7   2      277.88      255.99     24.20 o 
   4   7   2      745.55      740.09     45.50 o 
   5   7   2       44.22       50.42     18.81 o 
   6   7   2      179.81      165.51     25.92 o 
   7   7   2        5.31       20.71     23.71 o 
   8   7   2       83.70      122.63     30.50 o 
  -7   8   2      535.18      486.16     45.63 o 
  -6   8   2      143.53      132.55     27.17 o 
  -5   8   2      260.57      262.58     44.20 o 
  -4   8   2      139.66      110.84     30.00 o 
  -3   8   2       29.50       41.02     52.90 o 
  -2   8   2       56.85       48.58     52.19 o 
  -1   8   2      135.92      113.35     55.89 o 
   0   8   2      122.04      139.22     52.70 o 
   1   8   2      185.53      214.34     58.33 o 
   2   8   2      417.78      460.74     75.90 o 
   3   8   2      682.14      622.47     71.24 o 
   4   8   2      231.35      236.33     38.74 o 
   5   8   2      723.04      711.96     53.54 o 
   6   8   2      351.45      318.22     49.75 o 
   7   8   2      477.22      537.38     46.85 o 
  -6   9   2      162.34      236.93     79.89 o 
  -5   9   2      507.24      580.70     95.68 o 
  -4   9   2      455.10      421.02     88.47 o 
  -3   9   2      691.94      674.02     93.93 o 
  -2   9   2      873.88      903.02     99.07 o 
  -1   9   2      980.40     1009.41     99.36 o 
   0   9   2      965.40     1073.83     97.83 o 
   1   9   2     1309.77     1417.87    110.58 o 
   2   9   2      236.78      266.86     68.53 o 
   3   9   2      669.92      690.32     93.48 o 
   4   9   2      366.29      334.46     78.61 o 
   5   9   2      172.43      210.75     74.55 o 
  -3  10   2        5.09      -33.06     62.94 o 
  -2  10   2        7.83       33.59     65.69 o 
   1  10   2       34.56      -16.95     59.57 o 
   2  10   2      573.30      548.78     94.99 o 
   3  10   2      138.32      145.41     73.25 o 
 -11   0   3      908.93      864.89     52.57 o 
  -9   0   3      109.89       92.43     24.02 o 
  -7   0   3      186.52      169.21     22.26 o 
  -5   0   3     3419.60     3211.53     85.60 o 
  -3   0   3     2645.74     2786.01    175.26 o 
  -1   0   3    18342.47    19337.93    343.10 o 
   1   0   3     7028.78     6620.06    294.63 o 
   3   0   3    12729.56    13157.75    498.10 o 
   5   0   3     2877.58     2823.09     59.46 o 
   7   0   3     3654.99     3741.94     70.65 o 
   9   0   3       25.88       19.59     21.37 o 
  11   0   3        0.95      -15.98     32.69 o 
 -11   1   3      142.30      123.44     23.52 o 
 -10   1   3      581.50      534.98     33.75 o 
  -9   1   3      161.24      143.30     18.14 o 
  -8   1   3     3730.72     3535.74     50.24 o 
  -7   1   3      386.34      332.13     21.25 o 
  -6   1   3     5988.25     5878.91    107.78 o 
  -5   1   3      777.82      766.11     22.42 o 
  -4   1   3    12739.63    12814.95    314.90 o 
  -3   1   3     1766.88     1638.02     31.70 o 
  -2   1   3     6313.98     5850.94    197.99 o 
  -1   1   3     3741.29     4096.34    100.05 o 
   0   1   3     3623.79     3823.22    197.14 o 
   1   1   3      601.44      540.56     40.00 o 
   2   1   3      158.41      177.47      7.49 o 
   3   1   3      320.37      379.99     13.31 o 
   4   1   3      940.53      879.24     22.69 o 
   5   1   3      267.63      244.73     12.48 o 
   6   1   3     1209.19     1267.43     23.28 o 
   7   1   3       46.73       29.34     11.55 o 
   8   1   3     2413.58     2462.53     71.96 o 
   9   1   3        9.79        6.62     16.15 o 
  10   1   3     1770.05     1854.29     49.39 o 
  11   1   3      131.61      100.80     40.58 o 
 -11   2   3      951.59      972.74     38.98 o 
 -10   2   3      128.70      124.91     20.23 o 
  -9   2   3       66.61       68.08     16.79 o 
  -8   2   3      153.91      141.72     16.94 o 
  -7   2   3       10.47        6.32      9.81 o 
  -6   2   3        8.20        7.24      8.49 o 
  -5   2   3      414.96      406.78     16.84 o 
  -4   2   3        9.75        9.91      6.57 o 
  -3   2   3     4589.59     4314.63    111.29 o 
  -2   2   3     2946.07     3116.14     67.79 o 
  -1   2   3     6855.20     6914.38    115.81 o 
   0   2   3      829.69      780.23     21.99 o 
   1   2   3     2495.08     2424.94     63.98 o 
   2   2   3     5613.44     5946.61    151.43 o 
   3   2   3     5631.06     5729.89    139.06 o 
   4   2   3     1053.65     1091.03     29.50 o 
   5   2   3     1549.97     1399.73     28.54 o 
   6   2   3     2347.31     2381.70     50.62 o 
   7   2   3      317.23      338.94     20.27 o 
   8   2   3       12.93        8.43     14.04 o 
   9   2   3      107.33       91.82     18.66 o 
  10   2   3       67.84       52.89     19.85 o 
 -11   3   3      287.25      269.78     34.19 o 
 -10   3   3       99.84      107.15     19.59 o 
  -9   3   3      253.78      253.80     22.53 o 
  -8   3   3     1397.27     1410.94     45.84 o 
  -7   3   3     2763.67     2682.24     59.14 o 
  -6   3   3     2188.78     2162.20     31.62 o 
  -5   3   3      862.84      848.05     20.55 o 
  -4   3   3     5930.06     5772.35    119.67 o 
  -3   3   3     3045.67     3051.97     71.96 o 
  -2   3   3     2105.50     2146.97     64.39 o 
  -1   3   3     3132.44     3122.68     92.70 o 
   0   3   3     3348.36     3378.07     78.30 o 
   1   3   3      994.45      955.20     38.54 o 
   2   3   3      145.71      152.15      9.96 o 
   3   3   3      228.53      239.76     12.75 o 
   4   3   3       10.12        9.34      5.69 o 
   5   3   3      353.12      353.44     13.85 o 
   6   3   3      924.72      992.74     28.43 o 
   7   3   3     1291.62     1275.16     50.22 o 
   8   3   3     1271.20     1217.23     63.89 o 
   9   3   3     1289.89     1275.66     48.60 o 
  10   3   3      789.16      851.41     35.31 o 
 -10   4   3      603.26      626.99     33.50 o 
  -9   4   3       36.19       41.77     17.20 o 
  -8   4   3       91.90       88.57     14.99 o 
  -7   4   3       41.10       39.85     11.73 o 
  -6   4   3       25.39       15.66      8.18 o 
  -5   4   3       61.92       63.96      7.61 o 
  -4   4   3      621.67      611.65     19.77 o 
  -3   4   3       30.05       36.50      7.70 o 
  -2   4   3     4344.13     4117.36    159.45 o 
  -1   4   3      395.31      394.46     14.51 o 
   0   4   3     5352.01     5504.73     97.61 o 
   1   4   3     2777.98     2742.42     68.39 o 
   2   4   3     5729.58     5875.15    189.13 o 
   3   4   3      612.61      626.95     24.07 o 
   4   4   3     2782.74     2796.44     86.07 o 
   5   4   3     1089.58     1053.57     21.98 o 
   6   4   3     1412.08     1429.19     43.00 o 
   7   4   3      176.35      160.87     15.95 o 
   8   4   3      550.50      540.47     31.85 o 
   9   4   3        8.86        8.11     11.94 o 
  10   4   3       14.59       -0.87     24.52 o 
 -10   5   3      115.94      152.89     35.48 o 
  -9   5   3      726.89      735.69     51.01 o 
  -8   5   3       64.15       47.15     25.53 o 
  -7   5   3     3212.35     3100.94    168.21 o 
  -6   5   3      734.53      668.49     31.80 o 
  -5   5   3     2700.18     2544.64     87.91 o 
  -4   5   3      101.63      117.15     13.28 o 
  -3   5   3     3386.85     3343.85    205.14 o 
  -2   5   3      731.13      671.27     31.36 o 
  -1   5   3      368.53      392.13     20.55 o 
   0   5   3      115.12      112.34     13.02 o 
   1   5   3      463.07      478.80     21.58 o 
   2   5   3      172.44      152.39     18.16 o 
   3   5   3      336.19      316.27     16.12 o 
   4   5   3      333.84      307.14     21.71 o 
   5   5   3      809.05      821.45     52.49 o 
   6   5   3      120.60       90.18     17.60 o 
   7   5   3     1085.47     1077.69     47.08 o 
   8   5   3       88.96       74.03     26.18 o 
   9   5   3      858.94      780.76     88.69 o 
  -9   6   3       17.68       27.39     28.57 o 
  -8   6   3      206.71      228.74     33.81 o 
  -7   6   3       21.48        5.63     22.71 o 
  -6   6   3        0.29      -12.38     19.24 o 
  -5   6   3       39.44       30.07     19.82 o 
  -4   6   3      121.32      107.60     20.38 o 
  -3   6   3        1.20       -6.75     14.25 o 
  -2   6   3     2327.06     2230.01    141.29 o 
  -1   6   3        9.83        6.06     11.20 o 
   0   6   3     3239.66     3356.50     89.02 o 
   1   6   3       17.22       21.52     10.60 o 
   2   6   3     4581.99     4344.23    192.83 o 
   3   6   3      110.47      101.66     15.82 o 
   4   6   3     3630.46     3433.94    182.80 o 
   5   6   3       13.91       22.78     17.50 o 
   6   6   3     2620.64     2415.07    112.81 o 
   7   6   3       91.19       98.39     25.87 o 
   8   6   3      265.65      240.55     35.64 o 
   9   6   3        0.72       31.87     62.16 o 
  -8   7   3      220.30      186.05     34.70 o 
  -7   7   3     1495.21     1412.16     66.43 o 
  -6   7   3      141.91      127.26     26.86 o 
  -5   7   3     1317.35     1271.78     68.31 o 
  -4   7   3       86.31      100.11     21.39 o 
  -3   7   3     2039.55     1977.98     80.13 o 
  -2   7   3       42.06       37.51     15.66 o 
  -1   7   3      240.39      252.14     23.63 o 
   0   7   3        3.76        9.01     11.14 o 
   1   7   3      881.61      815.74     27.46 o 
   2   7   3       66.37       43.28     13.41 o 
   3   7   3      315.01      312.34     26.37 o 
   4   7   3      156.45      114.69     19.86 o 
   5   7   3      246.56      232.67     30.88 o 
   6   7   3       48.02       50.04     22.19 o 
   7   7   3     1032.85     1022.43     51.30 o 
   8   7   3       38.04       47.54     28.36 o 
  -7   8   3       74.27       91.99     29.42 o 
  -6   8   3       14.38       15.81     23.84 o 
  -5   8   3       95.97       71.75     31.58 o 
  -4   8   3      275.76      264.63     43.07 o 
  -3   8   3       55.65       -7.33     50.42 o 
  -2   8   3      914.05     1004.59     94.64 o 
  -1   8   3     1038.58     1147.09     97.00 o 
   0   8   3     2017.94     2306.42    111.03 o 
   1   8   3      502.44      505.36     80.30 o 
   2   8   3     1076.05     1024.63     95.81 o 
   3   8   3      709.46      719.38     45.87 o 
   4   8   3      944.77      986.72    104.06 o 
   5   8   3      222.92      213.30     42.25 o 
   6   8   3      411.99      392.91     40.68 o 
  -5   9   3      349.23      341.12     83.30 o 
  -4   9   3      387.55      351.51     81.15 o 
  -3   9   3      252.00      345.55     84.99 o 
  -2   9   3      592.61      710.82     94.54 o 
  -1   9   3      269.17      213.30     68.80 o 
   0   9   3      165.12      147.68     61.02 o 
   1   9   3       49.72       62.41     55.98 o 
   2   9   3      131.08      145.04     65.95 o 
   3   9   3       38.58      -13.01     56.23 o 
   4   9   3      177.71      225.68     71.55 o 
   5   9   3       55.16       63.95     65.98 o 
  -3  10   3      613.12      629.98    104.08 o 
  -2  10   3       28.77       41.97     68.52 o 
   1  10   3      812.12      894.38    109.65 o 
   2  10   3       72.98       28.48     64.34 o 
 -10   0   4      311.62      282.79     37.02 o 
  -8   0   4       83.11       64.93     21.33 o 
  -6   0   4     5234.37     5008.45    206.44 o 
  -4   0   4     4151.60     4094.37    254.47 o 
  -2   0   4    12400.28    13276.69    537.52 o 
   0   0   4    15113.63    16068.37    602.68 o 
   2   0   4    14072.44    14154.56    580.22 o 
   4   0   4     2058.64     2058.25     81.55 o 
   6   0   4        1.37       -2.40     12.82 o 
   8   0   4      109.54      122.78     23.01 o 
  10   0   4      813.30      863.89     50.30 o 
 -11   1   4     1109.89     1024.39     43.42 o 
 -10   1   4      398.57      367.95     31.83 o 
  -9   1   4     1097.48     1095.99     35.36 o 
  -8   1   4      150.48      142.50     17.13 o 
  -7   1   4     1842.23     1664.35     48.09 o 
  -6   1   4       93.12       77.74     10.46 o 
  -5   1   4       29.94       26.17      8.05 o 
  -4   1   4      197.55      190.37     12.20 o 
  -3   1   4       95.60       88.92      7.89 o 
  -2   1   4      329.42      348.85     10.45 o 
  -1   1   4     8348.11     9406.75    246.07 o 
   0   1   4     1797.69     1868.81     41.26 o 
   1   1   4      496.95      441.35     14.05 o 
   2   1   4      915.03      912.22     23.65 o 
   3   1   4     9797.73     9867.37    257.59 o 
   4   1   4      144.84      137.35      9.90 o 
   5   1   4     2101.35     2002.48     79.71 o 
   6   1   4      242.77      241.11     17.66 o 
   7   1   4     4937.46     4921.50     96.43 o 
   8   1   4       51.68       50.89     14.41 o 
   9   1   4      557.49      578.61     32.40 o 
  10   1   4       61.51       62.28     20.59 o 
 -11   2   4       34.82       36.55     19.78 o 
 -10   2   4      110.34       99.21     20.09 o 
  -9   2   4        6.27        3.61     15.37 o 
  -8   2   4      725.99      706.90     28.93 o 
  -7   2   4      852.40      815.27     26.21 o 
  -6   2   4     2407.73     2352.89     66.95 o 
  -5   2   4      396.99      381.73     17.21 o 
  -4   2   4     6655.59     6140.45     85.94 o 
  -3   2   4     2163.97     2196.95     60.22 o 
  -2   2   4    11260.07    11479.83    335.38 o 
  -1   2   4     1841.21     1822.94     52.48 o 
   0   2   4     9736.08    10106.27    262.44 o 
   1   2   4     1999.99     2173.87     51.62 o 
   2   2   4     2102.90     2106.12     67.36 o 
   3   2   4      261.66      247.74     12.03 o 
   4   2   4      719.01      734.33     18.41 o 
   5   2   4      254.34      263.38     14.71 o 
   6   2   4      119.68      103.97     11.14 o 
   7   2   4      103.16       90.76     15.08 o 
   8   2   4       12.46       15.50     14.58 o 
   9   2   4      176.01      179.96     21.72 o 
  10   2   4      489.77      522.75     34.70 o 
 -11   3   4      190.60      243.13     73.78 o 
 -10   3   4      664.60      665.67     58.39 o 
  -9   3   4      748.94      795.07     42.75 o 
  -8   3   4      607.61      581.54     27.14 o 
  -7   3   4      269.87      261.89     20.79 o 
  -6   3   4     1183.93     1196.96     32.82 o 
  -5   3   4       58.78       54.15      9.79 o 
  -4   3   4        8.83        4.60      6.33 o 
  -3   3   4       28.49       28.37      6.15 o 
  -2   3   4      453.85      440.04     14.45 o 
  -1   3   4      477.60      435.23     12.26 o 
   0   3   4      979.85      963.54     16.66 o 
   1   3   4     2144.48     2216.13     55.78 o 
   2   3   4      977.49      990.82     26.07 o 
   3   3   4      857.87      831.08     25.17 o 
   4   3   4     4140.15     4185.19     98.57 o 
   5   3   4     1966.70     1993.60     51.01 o 
   6   3   4     1900.38     1951.83     44.34 o 
   7   3   4     2535.74     2431.21     56.50 o 
   8   3   4     1980.89     1877.45     84.10 o 
   9   3   4      337.37      280.31     24.57 o 
  10   3   4      339.58      386.11     39.70 o 
 -10   4   4       65.76       79.78     31.95 o 
  -9   4   4      238.44      220.66     23.43 o 
  -8   4   4       37.52       23.14     13.58 o 
  -7   4   4      768.81      752.53     25.59 o 
  -6   4   4      536.54      497.20     17.55 o 
  -5   4   4     4216.99     4050.53    130.27 o 
  -4   4   4      778.64      821.59     20.11 o 
  -3   4   4     4576.85     4635.92    106.38 o 
  -2   4   4     1400.43     1387.41     22.93 o 
  -1   4   4     3150.74     3055.39     71.22 o 
   0   4   4     1844.97     1892.22     27.10 o 
   1   4   4     1917.38     1901.52     42.79 o 
   2   4   4     2528.50     2524.15     71.64 o 
   3   4   4     2046.29     2082.27     49.32 o 
   4   4   4      247.41      242.83     16.15 o 
   5   4   4      441.64      423.33     23.57 o 
   6   4   4       11.76       12.44     10.70 o 
   7   4   4        3.54       -5.92      8.31 o 
   8   4   4        2.02       -2.81     10.70 o 
   9   4   4      438.94      466.00     31.24 o 
  10   4   4       87.68       23.13     62.96 o 
 -10   5   4     1178.57     1437.44    124.05 o 
  -9   5   4       31.35       59.57     29.40 o 
  -8   5   4     1368.41     1371.28     57.71 o 
  -7   5   4       39.62       36.02     23.86 o 
  -6   5   4      851.74      801.01     43.23 o 
  -5   5   4       34.69       30.83     14.09 o 
  -4   5   4      241.03      236.10     21.58 o 
  -3   5   4      341.60      343.97     19.49 o 
  -2   5   4        2.54        8.33     13.65 o 
  -1   5   4      352.69      394.61     17.32 o 
   0   5   4     2773.13     2793.00     64.04 o 
   1   5   4       17.30       11.14      8.37 o 
   2   5   4     2446.36     2467.32     81.90 o 
   3   5   4      335.39      298.20     20.73 o 
   4   5   4     3076.66     3099.84    145.03 o 
   5   5   4      101.43       91.45     16.37 o 
   6   5   4     2271.25     2189.19     74.04 o 
   7   5   4       14.01       18.72     21.73 o 
   8   5   4     1785.43     1683.10     61.00 o 
   9   5   4       26.65       30.62     28.34 o 
  -9   6   4      135.46      119.84     33.44 o 
  -8   6   4        3.21        6.60     27.41 o 
  -7   6   4      816.14      765.25     47.85 o 
  -6   6   4       19.87        3.35     21.77 o 
  -5   6   4     1838.51     1817.38     55.41 o 
  -4   6   4       32.16       18.13     18.17 o 
  -3   6   4     1942.19     1913.01     49.37 o 
  -2   6   4       64.24       81.42     17.57 o 
  -1   6   4     4319.30     4439.75    110.65 o 
   0   6   4        0.42       -5.20     11.82 o 
   1   6   4     1900.81     1904.07     54.79 o 
   2   6   4        0.17        6.52     12.32 o 
   3   6   4     1101.66     1006.55     53.19 o 
   4   6   4       19.42       14.24     16.22 o 
   5   6   4      192.58      184.23     23.92 o 
   6   6   4       10.37       -4.03     19.86 o 
   7   6   4       94.14       86.17     25.94 o 
   8   6   4       13.23        5.65     25.71 o 
  -8   7   4      726.62      823.39     85.77 o 
  -7   7   4      269.97      275.52     37.73 o 
  -6   7   4      235.91      258.62     34.94 o 
  -5   7   4       48.51       35.01     22.38 o 
  -4   7   4      522.68      560.69     39.42 o 
  -3   7   4        6.28       -3.97     17.34 o 
  -2   7   4      170.87      178.92     21.89 o 
  -1   7   4      237.58      248.70     34.84 o 
   0   7   4      210.18      233.42     22.48 o 
   1   7   4       12.66       18.80     13.43 o 
   2   7   4     1980.95     1942.12     65.93 o 
   3   7   4      881.66      823.47     57.18 o 
   4   7   4     1354.18     1337.72     88.17 o 
   5   7   4       51.80       61.67     21.30 o 
   6   7   4     1858.07     1862.36     57.97 o 
   7   7   4       23.51       36.68     25.77 o 
  -7   8   4      179.23      182.49     34.01 o 
  -6   8   4      615.29      641.07     47.91 o 
  -5   8   4     1864.22     1944.53     73.51 o 
  -4   8   4      211.49      196.47     36.85 o 
  -3   8   4     1064.44     1006.71     57.72 o 
  -2   8   4      862.66      926.88     99.52 o 
  -1   8   4     1133.06     1293.29    102.55 o 
   0   8   4      192.70      154.91     53.96 o 
   1   8   4      570.02      551.47     40.72 o 
   2   8   4      282.91      283.77     37.20 o 
   3   8   4      445.24      434.84     44.70 o 
   4   8   4       17.30      -22.35     24.47 o 
   5   8   4       80.66       84.48     32.40 o 
   6   8   4        8.99       15.95     23.46 o 
  -5   9   4       43.87       97.42     70.34 o 
  -4   9   4       63.68      109.47     72.51 o 
  -3   9   4      198.59      226.55     72.54 o 
  -2   9   4        0.44       37.36     61.99 o 
   0   9   4      193.04      199.62     66.62 o 
   1   9   4      248.57      284.62     72.22 o 
   2   9   4      373.63      507.11     84.89 o 
   3   9   4      583.65      595.33     90.72 o 
   4   9   4      275.83      225.08     76.31 o 
  -2  10   4      770.67      790.03    109.81 o 
   1  10   4       47.97        2.87     61.89 o 
 -11   0   5      671.39      687.23     66.96 o 
  -9   0   5     1699.50     1703.92     59.68 o 
  -7   0   5     1738.81     1764.31     53.16 o 
  -5   0   5     2094.63     2189.35    120.39 o 
  -3   0   5     2442.85     2378.28    136.23 o 
  -1   0   5     1198.80     1137.30     44.85 o 
   1   0   5     2219.29     2312.58     94.77 o 
   3   0   5      107.43       93.50     11.40 o 
   5   0   5     1650.85     1663.48     35.71 o 
   7   0   5     2905.80     2984.57    111.30 o 
   9   0   5     2960.21     2953.37     79.74 o 
 -11   1   5       41.06       33.28     20.84 o 
 -10   1   5      286.42      299.75     28.02 o 
  -9   1   5       43.65       36.81     17.15 o 
  -8   1   5      155.66      137.75     17.93 o 
  -7   1   5        1.86        4.17     11.79 o 
  -6   1   5      297.70      272.64     17.40 o 
  -5   1   5      101.23       86.05     10.65 o 
  -4   1   5     1975.18     1886.56     69.30 o 
  -3   1   5     2133.07     2015.62     59.01 o 
  -2   1   5     6319.59     6591.66    237.14 o 
  -1   1   5       21.88       12.01      5.22 o 
   0   1   5     5679.08     5856.88    150.80 o 
   1   1   5     3248.30     3294.69    114.67 o 
   2   1   5    10611.58    10498.51    318.98 o 
   3   1   5      112.69      106.79      8.71 o 
   4   1   5     6922.77     6874.03    190.92 o 
   5   1   5       36.61       29.16      8.16 o 
   6   1   5     1096.08     1069.05     27.38 o 
   7   1   5       51.51       37.63     13.12 o 
   8   1   5      165.84      137.79     19.25 o 
   9   1   5       45.93       41.50     18.63 o 
  10   1   5        3.83       -6.14     19.16 o 
 -11   2   5      401.85      425.72     95.36 o 
 -10   2   5      335.30      334.99     28.64 o 
  -9   2   5     1472.99     1447.31     69.21 o 
  -8   2   5      424.79      451.21     26.39 o 
  -7   2   5     1435.47     1443.63     65.97 o 
  -6   2   5     1558.37     1484.29     60.24 o 
  -5   2   5     4201.57     3935.03    126.39 o 
  -4   2   5      116.74      101.46     10.45 o 
  -3   2   5      436.01      426.92     16.02 o 
  -2   2   5     2135.31     2174.67     66.56 o 
  -1   2   5      959.87      981.03     26.73 o 
   0   2   5       19.24       20.29      4.90 o 
   1   2   5     2039.51     2139.87     46.86 o 
   2   2   5        1.49       -2.60      5.70 o 
   3   2   5     1754.02     1712.82     52.57 o 
   4   2   5      438.49      439.88     15.81 o 
   5   2   5     2375.05     2282.82     68.83 o 
   6   2   5      410.63      442.05     21.24 o 
   7   2   5      698.05      662.75     28.67 o 
   8   2   5      834.41      832.55     33.22 o 
   9   2   5     2302.15     2353.72     74.80 o 
  10   2   5      387.54      390.74     33.98 o 
 -10   3   5      224.69      226.29     26.51 o 
  -9   3   5       16.20        9.71     16.12 o 
  -8   3   5       58.84       46.23     15.52 o 
  -7   3   5       60.35       55.08     14.17 o 
  -6   3   5      154.31      145.40     16.14 o 
  -5   3   5      326.91      318.26     15.84 o 
  -4   3   5     1215.42     1174.60     26.46 o 
  -3   3   5     1212.91     1250.41     19.06 o 
  -2   3   5      428.90      408.25     12.67 o 
  -1   3   5     2730.89     2808.14     97.84 o 
   0   3   5     3570.20     3451.61     82.53 o 
   1   3   5     2050.08     2000.17     67.92 o 
   2   3   5     3995.33     3853.91    106.47 o 
   3   3   5     2161.80     2242.27     63.28 o 
   4   3   5     3112.39     3191.83     79.00 o 
   5   3   5     2186.87     2219.75     52.10 o 
   6   3   5      868.05      864.75     33.80 o 
   7   3   5      230.99      229.88     20.79 o 
   8   3   5       54.76       60.78     16.24 o 
   9   3   5        3.02      -15.94     15.94 o 
  10   3   5       38.53      -29.72     61.03 o 
 -10   4   5     1516.54     1605.97    175.56 o 
  -9   4   5      208.24      204.83     23.62 o 
  -8   4   5      761.22      727.22     30.51 o 
  -7   4   5      158.16      179.43     17.15 o 
  -6   4   5     3492.59     3221.77     56.75 o 
  -5   4   5      172.17      173.68     11.68 o 
  -4   4   5     1522.56     1522.88     18.87 o 
  -3   4   5      352.38      357.42     19.53 o 
  -2   4   5     3778.54     3759.76    112.31 o 
  -1   4   5       64.04       59.69      8.57 o 
   0   4   5      665.89      662.69     15.42 o 
   1   4   5      365.66      354.80     14.42 o 
   2   4   5      125.36      120.22     11.17 o 
   3   4   5        7.39        3.25      8.03 o 
   4   4   5     2986.55     2921.59    115.00 o 
   5   4   5      245.71      248.06     21.65 o 
   6   4   5      593.97      588.81     24.69 o 
   7   4   5      308.24      284.27     17.65 o 
   8   4   5     2025.47     1958.16     62.22 o 
   9   4   5      783.36      758.57     78.60 o 
  -9   5   5       68.30       95.54     31.41 o 
  -8   5   5        0.00        1.62     25.57 o 
  -7   5   5        1.37       -0.79     23.05 o 
  -6   5   5        1.04      -19.46     20.55 o 
  -5   5   5     1096.30     1514.60    192.90 o 
  -4   5   5       85.08      117.25     22.65 o 
  -3   5   5     2270.56     2239.86    146.10 o 
  -2   5   5      884.17      898.62     71.37 o 
  -1   5   5     4122.47     4295.81     98.91 o 
   0   5   5       14.37       -2.12      9.36 o 
   1   5   5     3874.32     3959.07     77.19 o 
   2   5   5      929.89      910.59     43.02 o 
   3   5   5     3360.19     3310.22    177.45 o 
   4   5   5      143.09      145.96     21.89 o 
   5   5   5      884.72      900.26     51.47 o 
   6   5   5       38.46       61.46     22.03 o 
   7   5   5      233.78      250.52     37.42 o 
   8   5   5       39.66       68.10     27.84 o 
   9   5   5        3.37       29.61     61.93 o 
  -8   6   5     1158.00     1240.01     66.80 o 
  -7   6   5        1.07      -12.36     24.51 o 
  -6   6   5     1874.87     1830.43     60.60 o 
  -5   6   5       57.90       46.47     22.94 o 
  -4   6   5      718.66      740.20     42.22 o 
  -3   6   5        1.30       -0.88     17.58 o 
  -2   6   5     1596.97     1627.37    108.32 o 
  -1   6   5       40.22       42.67     15.98 o 
   0   6   5      349.21      378.84     23.18 o 
   1   6   5      140.36      138.52     18.24 o 
   2   6   5      146.99      161.38     30.50 o 
   3   6   5       18.35        4.11     18.15 o 
   4   6   5      363.33      388.49     32.96 o 
   5   6   5       38.93       37.31     20.01 o 
   6   6   5     1029.13      987.30     63.04 o 
   7   6   5       13.38       21.36     24.26 o 
   8   6   5     1365.53     1423.08     62.33 o 
  -8   7   5        0.24      -28.13     59.73 o 
  -7   7   5       21.96       23.91     27.78 o 
  -6   7   5        1.83        8.42     25.14 o 
  -5   7   5      279.11      381.34     66.20 o 
  -4   7   5      100.23       76.91     23.69 o 
  -3   7   5     1644.38     1658.01     63.10 o 
  -2   7   5      700.17      658.58     58.90 o 
  -1   7   5     1350.30     1466.81     49.14 o 
   0   7   5      417.82      465.59     42.50 o 
   1   7   5     1898.52     1866.32     86.30 o 
   2   7   5       40.55       28.53     16.68 o 
   3   7   5     2036.56     2015.98    135.47 o 
   4   7   5      116.99      118.67     23.01 o 
   5   7   5      920.59      865.93     44.20 o 
   6   7   5        6.51      -10.55     21.88 o 
   7   7   5      100.84       94.39     29.22 o 
  -6   8   5      716.01      724.62     52.48 o 
  -5   8   5      195.31      233.00     35.05 o 
  -4   8   5      935.85      971.56     57.45 o 
  -3   8   5      285.00      296.50     35.78 o 
  -2   8   5      466.13      474.58     37.08 o 
  -1   8   5      137.01      128.40     32.71 o 
   0   8   5        3.44       13.58     22.75 o 
   1   8   5        6.93      -10.95     21.35 o 
   2   8   5      166.37      150.68     40.94 o 
   3   8   5       98.53      105.65     29.85 o 
   4   8   5      293.91      316.80     46.51 o 
   5   8   5      159.40      148.42     27.43 o 
  -4   9   5      213.89      220.06     78.13 o 
  -3   9   5      201.17      283.27     79.08 o 
  -2   9   5      336.53      328.26     80.25 o 
   0   9   5      771.10      827.86     90.03 o 
   1   9   5      329.14      400.05     79.37 o 
   2   9   5      487.11      546.18     86.59 o 
   3   9   5      516.11      470.81     86.85 o 
   4   9   5      483.34      507.82    100.13 o 
 -10   0   6      815.18      881.52     53.73 o 
  -8   0   6     1911.28     1953.49    124.93 o 
  -6   0   6      453.27      537.57     57.42 o 
  -4   0   6        2.94        5.56     11.46 o 
  -2   0   6      117.03      100.74     12.85 o 
   0   0   6     2200.23     2267.79    133.80 o 
   2   0   6     2480.85     2511.90     96.51 o 
   4   0   6     3922.76     3978.31    204.25 o 
   6   0   6     5235.44     5190.55    162.07 o 
   8   0   6     2005.68     2108.08     60.92 o 
 -10   1   6       15.00       14.17     19.29 o 
  -9   1   6     1325.12     1371.16     46.56 o 
  -8   1   6      102.69      116.80     16.87 o 
  -7   1   6     1615.64     1765.05     68.86 o 
  -6   1   6       22.18       32.80     12.07 o 
  -5   1   6     3545.45     3894.05    156.43 o 
  -4   1   6     2427.14     2249.19     63.16 o 
  -3   1   6     3050.97     2995.74     88.83 o 
  -2   1   6      251.97      298.39     23.69 o 
  -1   1   6     7126.79     7514.38    191.01 o 
   0   1   6      500.43      528.39     18.89 o 
   1   1   6     1384.07     1449.00     35.30 o 
   2   1   6       97.92       89.07      8.16 o 
   3   1   6        8.62        7.69      6.64 o 
   4   1   6        1.02        6.80      7.38 o 
   5   1   6      400.48      401.45     19.98 o 
   6   1   6      403.26      373.53     21.51 o 
   7   1   6      313.73      301.80     23.10 o 
   8   1   6        7.06       11.95     16.50 o 
   9   1   6      812.68      844.83     38.57 o 
 -10   2   6     1004.71     1060.89     43.16 o 
  -9   2   6      202.62      206.34     22.28 o 
  -8   2   6      624.68      671.06     48.78 o 
  -7   2   6      111.96       97.30     16.50 o 
  -6   2   6     2530.91     2598.00     98.98 o 
  -5   2   6      109.76      130.07     15.86 o 
  -4   2   6        1.24       -1.99      7.98 o 
  -3   2   6      476.72      477.11     15.96 o 
  -2   2   6     1098.53     1097.21     32.23 o 
  -1   2   6       61.15       64.81     10.09 o 
   0   2   6     2400.17     2377.72     43.50 o 
   1   2   6     2042.40     2082.25     60.44 o 
   2   2   6     1517.15     1540.83     46.71 o 
   3   2   6      143.36      152.82     10.89 o 
   4   2   6     6994.80     6838.47    178.61 o 
   5   2   6     2491.80     2442.63     70.36 o 
   6   2   6     2168.58     2131.44     42.81 o 
   7   2   6      179.50      184.73     21.13 o 
   8   2   6      940.34      939.86     35.98 o 
   9   2   6      384.61      410.10     32.19 o 
 -10   3   6       37.06       42.85     22.95 o 
  -9   3   6      502.53      459.60     33.58 o 
  -8   3   6      799.48      795.62     43.49 o 
  -7   3   6      920.72      893.00     49.76 o 
  -6   3   6     1399.82     1369.00     72.56 o 
  -5   3   6      944.99      944.90     50.62 o 
  -4   3   6      931.55      923.75     38.45 o 
  -3   3   6     1070.98     1018.43     44.33 o 
  -2   3   6     2012.39     1951.56     81.85 o 
  -1   3   6     2096.45     2113.95    100.36 o 
   0   3   6     2483.68     2411.35     74.67 o 
   1   3   6      483.85      462.80     17.95 o 
   2   3   6      464.88      460.72     13.96 o 
   3   3   6        8.41        6.03      7.73 o 
   4   3   6       39.31       35.45      9.44 o 
   5   3   6        4.00        0.92      9.32 o 
   6   3   6       15.85       11.72     12.50 o 
   7   3   6      220.29      212.86     20.82 o 
   8   3   6      425.58      435.58     28.37 o 
   9   3   6      205.81      218.61     31.29 o 
 -10   4   6      207.18      254.23     74.70 o 
  -9   4   6      404.81      371.06     29.76 o 
  -8   4   6      178.22      202.68     22.55 o 
  -7   4   6      607.14      555.36     25.72 o 
  -6   4   6      357.94      317.15     20.67 o 
  -5   4   6       95.25       96.03     14.11 o 
  -4   4   6       93.59      103.83     10.32 o 
  -3   4   6      224.67      215.10     18.82 o 
  -2   4   6       32.12       18.41     10.22 o 
  -1   4   6     1509.74     1560.17     37.85 o 
   0   4   6      441.95      460.98     16.08 o 
   1   4   6     2563.49     2485.99     51.70 o 
   2   4   6       31.54       42.01      9.40 o 
   3   4   6     3461.62     3331.41     91.06 o 
   4   4   6     1097.67     1079.37     32.23 o 
   5   4   6     2401.96     2414.90    108.36 o 
   6   4   6      797.06      693.26     42.82 o 
   7   4   6      876.32      852.14     35.51 o 
   8   4   6      511.24      533.49     31.79 o 
   9   4   6      463.82      517.90    102.17 o 
  -9   5   6       20.38       10.61     29.81 o 
  -8   5   6      820.43      915.11     55.32 o 
  -7   5   6      313.90      373.96     43.02 o 
  -6   5   6     1636.00     1652.06     59.19 o 
  -5   5   6       21.35       32.82     22.97 o 
  -4   5   6     3099.57     3136.38    142.33 o 
  -3   5   6      632.02      632.11     38.22 o 
  -2   5   6     3382.96     3557.06    181.22 o 
  -1   5   6       12.67       18.48     12.40 o 
   0   5   6     2612.60     2667.88     53.96 o 
   1   5   6      543.70      559.10     24.59 o 
   2   5   6      716.53      701.25     27.54 o 
   3   5   6      680.65      692.15     29.36 o 
   4   5   6        1.24        1.02     14.71 o 
   5   5   6       21.69       22.15     19.83 o 
   6   5   6      161.05      137.08     26.57 o 
   7   5   6       21.25       22.60     24.34 o 
   8   5   6      449.84      460.72     47.08 o 
  -8   6   6       10.97       -9.48     28.01 o 
  -7   6   6      250.74      285.86     40.35 o 
  -6   6   6       73.23       64.85     26.89 o 
  -5   6   6       70.84       81.96     26.65 o 
  -4   6   6        3.76       -4.05     21.02 o 
  -3   6   6      315.52      283.83     35.06 o 
  -2   6   6        2.04        4.10     18.08 o 
  -1   6   6      611.55      674.42     41.81 o 
   0   6   6        0.32        5.39     16.34 o 
   1   6   6     1533.65     1495.30     60.66 o 
   2   6   6      131.06      143.17     23.74 o 
   3   6   6     1037.19     1053.07     72.29 o 
   4   6   6       28.54       37.13     20.06 o 
   5   6   6     3121.59     2912.98    160.21 o 
   6   6   6        1.09       37.46     23.60 o 
   7   6   6      859.55      884.38     51.92 o 
  -7   7   6       12.81        2.59     28.27 o 
  -6   7   6      628.90      758.96     65.09 o 
  -5   7   6      643.89      624.55     46.67 o 
  -4   7   6     1975.02     2034.94     91.69 o 
  -3   7   6      143.86      142.82     26.06 o 
  -2   7   6     1001.06     1048.77     53.47 o 
  -1   7   6      428.77      371.97     38.72 o 
   0   7   6     2049.67     2084.57     77.62 o 
   1   7   6       26.02       19.81     17.45 o 
   2   7   6      195.98      214.97     29.93 o 
   3   7   6      125.88      113.36     22.51 o 
   4   7   6       84.80       74.01     23.13 o 
   5   7   6       75.57       60.39     24.64 o 
   6   7   6      129.06      143.42     29.49 o 
  -6   8   6        1.95      -14.16     28.02 o 
  -5   8   6       34.93        9.74     27.49 o 
  -4   8   6        6.53       -6.48     24.15 o 
  -3   8   6       83.75       36.09     24.06 o 
  -2   8   6       23.11       15.25     22.93 o 
  -1   8   6      510.07      515.49     36.20 o 
   0   8   6      374.59      410.18     35.34 o 
   1   8   6      824.57      777.64     52.23 o 
   2   8   6      703.93      700.11     70.40 o 
   3   8   6     1066.26     1114.45     63.33 o 
   4   8   6      221.57      196.61     28.03 o 
   5   8   6      826.23      751.39     47.57 o 
  -3   9   6      416.50      529.88     97.72 o 
   1   9   6      158.98      144.64     64.48 o 
   2   9   6       66.36       49.38     61.75 o 
  -9   0   7        4.81        0.54     24.11 o 
  -7   0   7      936.95     1086.78     62.93 o 
  -5   0   7     3953.21     4597.40    350.72 o 
  -3   0   7     1769.81     1681.96     66.06 o 
  -1   0   7     3622.30     3981.58    229.78 o 
   1   0   7     4174.58     4396.73    202.62 o 
   3   0   7     3512.63     3546.26    139.29 o 
   5   0   7      326.16      323.03     29.17 o 
   7   0   7       97.25       78.85     22.80 o 
   9   0   7       21.38       -5.30     31.98 o 
 -10   1   7      659.15      718.22     40.65 o 
  -9   1   7      184.19      192.14     24.81 o 
  -8   1   7     1715.00     1940.71     69.11 o 
  -7   1   7       34.57       29.47     14.27 o 
  -6   1   7     1701.97     1829.53     71.28 o 
  -5   1   7      514.96      545.71     22.85 o 
  -4   1   7     6222.24     6696.68    350.59 o 
  -3   1   7      193.17      173.96     12.77 o 
  -2   1   7       10.61       11.43      7.41 o 
  -1   1   7       92.32       99.53      9.76 o 
   0   1   7      286.46      284.87     16.46 o 
   1   1   7      425.81      453.36     19.62 o 
   2   1   7     1582.50     1569.85     52.15 o 
   3   1   7      115.91      132.19     11.29 o 
   4   1   7      338.21      344.03     19.49 o 
   5   1   7      619.16      598.31     23.79 o 
   6   1   7     3717.83     3660.53     80.42 o 
   7   1   7       96.31       77.40     17.79 o 
   8   1   7     1357.53     1419.63     54.70 o 
   9   1   7      218.93      217.22     25.69 o 
 -10   2   7      121.73      110.01     24.07 o 
  -9   2   7       26.53       24.33     19.44 o 
  -8   2   7      128.14      147.31     20.22 o 
  -7   2   7      412.04      452.76     27.72 o 
  -6   2   7       78.32       78.96     16.11 o 
  -5   2   7     1873.40     1796.62     66.73 o 
  -4   2   7     1051.36     1011.84     31.58 o 
  -3   2   7     1702.25     1688.43     41.64 o 
  -2   2   7      233.53      287.44     58.98 o 
  -1   2   7     5164.12     5323.92    168.16 o 
   0   2   7     3127.49     3352.93     82.79 o 
   1   2   7     4539.81     4538.72    109.90 o 
   2   2   7      202.23      204.53     14.43 o 
   3   2   7     2738.37     2760.73     79.82 o 
   4   2   7      954.60     1018.32     33.43 o 
   5   2   7      101.95       79.59     14.70 o 
   6   2   7       59.39       50.87     15.28 o 
   7   2   7        2.78       -2.03     15.34 o 
   8   2   7       23.45       11.77     17.70 o 
   9   2   7       67.00       73.84     21.46 o 
  -9   3   7      499.27      520.15     31.77 o 
  -8   3   7      765.00      845.74     40.45 o 
  -7   3   7      894.68      962.75     52.75 o 
  -6   3   7      649.85      628.56     36.89 o 
  -5   3   7      589.12      535.24     32.41 o 
  -4   3   7     1542.65     1462.82     45.73 o 
  -3   3   7      197.35      206.17     14.96 o 
  -2   3   7      302.44      316.01     16.75 o 
  -1   3   7       13.10       10.10      7.74 o 
   0   3   7       19.32       15.96      6.99 o 
   1   3   7       60.83       68.78      8.28 o 
   2   3   7      319.17      337.50     14.44 o 
   3   3   7      498.09      498.90     22.80 o 
   4   3   7       23.38       34.86     11.23 o 
   5   3   7      716.84      770.38     26.64 o 
   6   3   7     1337.33     1400.93     54.23 o 
   7   3   7     1071.68     1050.33     33.95 o 
   8   3   7      813.26      865.94     34.34 o 
  -9   4   7       13.32       -3.93     29.71 o 
  -8   4   7       28.61       23.11     16.73 o 
  -7   4   7      259.02      211.75     20.10 o 
  -6   4   7      173.65      158.03     17.23 o 
  -5   4   7      784.47      769.70     32.91 o 
  -4   4   7     2222.71     2142.31     50.09 o 
  -3   4   7      272.60      280.67     15.17 o 
  -2   4   7     2304.08     2246.54     51.52 o 
  -1   4   7      285.70      287.13     20.74 o 
   0   4   7     2880.76     2852.94     65.53 o 
   1   4   7      888.07      830.97     25.49 o 
   2   4   7     4135.00     4055.49    109.34 o 
   3   4   7      524.58      502.33     24.59 o 
   4   4   7      921.18      901.66     33.92 o 
   5   4   7       31.16       40.79     10.92 o 
   6   4   7      112.52       82.02     11.56 o 
   7   4   7        1.40        9.15     21.00 o 
   8   4   7        1.46       -3.88     23.01 o 
  -8   5   7        6.06       10.00     29.04 o 
  -7   5   7      967.82     1094.41     56.98 o 
  -6   5   7      198.32      222.10     33.09 o 
  -5   5   7     1289.31     1351.68     70.99 o 
  -4   5   7      681.07      666.06     42.83 o 
  -3   5   7      728.69      693.15     48.16 o 
  -2   5   7        4.41       16.58     18.36 o 
  -1   5   7        5.78        6.19     15.99 o 
   0   5   7        3.84       -0.13     12.29 o 
   1   5   7      451.71      457.94     32.20 o 
   2   5   7        4.12       -7.86     16.52 o 
   3   5   7      946.81      938.04     41.08 o 
   4   5   7      114.46       95.82     22.95 o 
   5   5   7     1399.59     1396.53     89.57 o 
   6   5   7       33.85       65.54     25.07 o 
   7   5   7     1832.16     1833.96     64.98 o 
  -8   6   7       68.25       95.07     43.41 o 
  -7   6   7       39.68       44.92     30.75 o 
  -6   6   7      578.77      609.43     49.34 o 
  -5   6   7       11.61        7.66     25.00 o 
  -4   6   7      962.53     1026.75     49.70 o 
  -3   6   7       54.91       94.98     24.84 o 
  -2   6   7     1144.15     1137.68     55.13 o 
  -1   6   7        0.37      -10.11     16.64 o 
   0   6   7     3494.69     3704.69    116.48 o 
   1   6   7       14.04       18.99     18.04 o 
   2   6   7     1020.81     1032.85     45.23 o 
   3   6   7        0.19        0.17     18.99 o 
   4   6   7     1241.18     1214.34     59.56 o 
   5   6   7       25.10       17.94     22.90 o 
   6   6   7      222.47      229.93     32.42 o 
  -6   7   7      122.36       97.24     32.54 o 
  -5   7   7     1169.75     1299.20     60.23 o 
  -4   7   7       56.97       70.50     27.30 o 
  -3   7   7       84.88       91.06     26.31 o 
  -2   7   7        5.17       -3.86     23.39 o 
  -1   7   7       11.96       25.53     18.46 o 
   0   7   7       49.75       44.39     20.51 o 
   1   7   7      242.73      267.87     32.66 o 
   2   7   7      143.88      110.96     23.47 o 
   3   7   7      271.28      237.37     29.61 o 
   4   7   7      458.46      402.23     53.64 o 
   5   7   7      929.03     1035.14     51.08 o 
  -5   8   7       41.04       43.68     30.17 o 
  -4   8   7      529.34      513.06     47.69 o 
  -3   8   7      444.63      405.17     43.99 o 
  -2   8   7      764.01      752.61     52.82 o 
  -1   8   7      441.74      395.42     45.59 o 
   0   8   7     1100.63     1101.70     54.67 o 
   1   8   7      448.70      514.22     39.77 o 
   2   8   7     1359.82     1361.57     59.43 o 
   3   8   7       76.65       66.37     25.02 o 
   4   8   7      374.32      394.39     41.87 o 
  -8   0   8     1247.62     1387.42     58.76 o 
  -6   0   8     1469.06     1579.09    105.12 o 
  -4   0   8     2507.43     2256.89     57.38 o 
  -2   0   8     4939.11     4987.53    142.51 o 
   0   0   8     1084.50     1163.80     53.07 o 
   2   0   8       24.66       10.90     14.32 o 
   4   0   8      102.97      112.76     20.00 o 
   6   0   8      200.62      242.57     30.75 o 
   8   0   8      706.69      708.77     60.46 o 
  -9   1   8      837.33      953.68     43.24 o 
  -8   1   8       11.88       19.03     19.34 o 
  -7   1   8        8.74        2.94     15.88 o 
  -6   1   8      230.88      206.71     20.58 o 
  -5   1   8       17.11       21.84     13.51 o 
  -4   1   8      151.27      132.70     15.41 o 
  -3   1   8     2875.45     2793.97     43.26 o 
  -2   1   8        8.03        2.45      8.45 o 
  -1   1   8     1400.34     1488.93     44.55 o 
   0   1   8      345.28      352.64     17.86 o 
   1   1   8     3875.10     4131.63    115.21 o 
   2   1   8      576.27      604.88     22.21 o 
   3   1   8     4113.16     4125.59    147.53 o 
   4   1   8      876.33      854.62     26.87 o 
   5   1   8     2648.79     2581.65     88.24 o 
   6   1   8        8.01        1.95     15.22 o 
   7   1   8      861.98      898.91     36.68 o 
   8   1   8      159.34      176.05     24.66 o 
  -9   2   8      133.46      147.57     24.40 o 
  -8   2   8      381.92      438.62     33.64 o 
  -7   2   8      707.24      756.71     35.36 o 
  -6   2   8     1218.45     1375.02     57.04 o 
  -5   2   8      417.64      403.80     24.46 o 
  -4   2   8     2426.03     2221.81     38.35 o 
  -3   2   8      764.12      766.45     26.21 o 
  -2   2   8     3323.67     3331.35     68.53 o 
  -1   2   8      327.32      362.20     25.85 o 
   0   2   8     2157.96     2194.71     47.23 o 
   1   2   8      114.04      108.30     10.22 o 
   2   2   8      285.98      294.51     18.99 o 
   3   2   8       17.62       18.24     11.32 o 
   4   2   8      102.84       90.35     14.40 o 
   5   2   8       14.18        9.33     13.27 o 
   6   2   8      236.59      245.60     21.74 o 
   7   2   8      261.55      271.06     23.86 o 
   8   2   8      518.86      554.97     33.18 o 
  -9   3   8      402.19      474.42     43.55 o 
  -8   3   8      166.46      132.39     22.36 o 
  -7   3   8       18.26       26.92     17.53 o 
  -6   3   8        0.46       15.92     15.57 o 
  -5   3   8      293.67      270.96     20.32 o 
  -4   3   8       94.36       96.02     14.50 o 
  -3   3   8     1071.86     1036.61     29.27 o 
  -2   3   8      649.36      670.50     22.08 o 
  -1   3   8      424.98      466.12     20.08 o 
   0   3   8     1175.94     1156.47     28.91 o 
   1   3   8     1779.87     1787.78     45.33 o 
   2   3   8     1171.12     1216.23     29.16 o 
   3   3   8     1132.43     1136.38     39.46 o 
   4   3   8     1034.20     1056.76     33.42 o 
   5   3   8     1337.73     1300.06     55.92 o 
   6   3   8     1015.47     1117.33     45.62 o 
   7   3   8      273.80      291.61     28.94 o 
   8   3   8      177.28      190.37     30.19 o 
  -8   4   8      175.09      137.58     24.90 o 
  -7   4   8     1002.01      939.69    131.36 o 
  -6   4   8      174.14      153.27     17.84 o 
  -5   4   8      883.13      787.36     57.32 o 
  -4   4   8      332.59      331.28     17.28 o 
  -3   4   8     4093.19     3856.27    148.62 o 
  -2   4   8     1097.46     1039.59     36.56 o 
  -1   4   8      304.25      302.14     13.62 o 
   0   4   8       55.73       58.26      8.00 o 
   1   4   8      996.13      985.25     20.41 o 
   2   4   8       25.80       18.98      9.15 o 
   3   4   8      127.70      103.94     11.16 o 
   4   4   8        4.08        3.67      8.66 o 
   5   4   8       49.67       39.54     10.84 o 
   6   4   8        5.14        2.71     13.71 o 
   7   4   8      990.88      971.18     46.69 o 
  -8   5   8      433.86      528.36     64.88 o 
  -7   5   8        1.35       14.48     33.74 o 
  -6   5   8       16.90       40.24     27.97 o 
  -5   5   8        2.26       -8.60     24.52 o 
  -4   5   8       65.29       44.04     25.04 o 
  -3   5   8      273.84      275.56     33.43 o 
  -2   5   8      735.64      700.72     50.38 o 
  -1   5   8       45.72       50.22     19.98 o 
   0   5   8     1060.28     1097.52     54.31 o 
   1   5   8       95.62       85.60     20.89 o 
   2   5   8     3590.69     3594.48    176.13 o 
   3   5   8      325.33      300.73     34.95 o 
   4   5   8     1618.71     1564.66     70.62 o 
   5   5   8      238.45      256.33     35.74 o 
   6   5   8     1427.28     1498.27     90.84 o 
   7   5   8        9.98      -34.60     58.40 o 
  -7   6   8     1036.40     1190.84     89.57 o 
  -6   6   8        8.44       55.12     30.36 o 
  -5   6   8     1205.75     1361.91     85.53 o 
  -4   6   8       46.27       65.93     27.49 o 
  -3   6   8     1016.72     1051.68     50.85 o 
  -2   6   8      134.78      129.52     39.87 o 
  -1   6   8     1057.45     1032.62     45.34 o 
   0   6   8        0.13      -13.95     22.30 o 
   1   6   8       46.70       52.21     21.32 o 
   2   6   8        3.55       24.27     20.57 o 
   3   6   8        1.73      -10.16     20.39 o 
   4   6   8        7.29       -7.28     21.95 o 
   5   6   8       97.54      115.59     28.34 o 
   6   6   8       79.28       71.59     37.27 o 
  -6   7   8       14.80        2.31     49.84 o 
  -5   7   8      121.51      119.45     33.36 o 
  -4   7   8      102.44       76.89     29.16 o 
  -3   7   8        1.11       14.77     27.70 o 
  -2   7   8      525.93      550.19     42.52 o 
  -1   7   8      152.34      137.84     31.08 o 
   0   7   8      504.96      521.57     49.08 o 
   1   7   8      166.54      151.78     30.60 o 
   2   7   8     1491.43     1508.73     63.92 o 
   3   7   8      248.54      250.93     31.33 o 
   4   7   8     1134.79     1135.74     94.12 o 
  -4   8   8      315.21      320.86     83.14 o 
  -3   8   8      802.98      839.23     68.48 o 
  -2   8   8       98.64      125.52     26.69 o 
  -1   8   8      585.95      678.05     54.30 o 
   0   8   8      168.33      192.73     33.44 o 
   1   8   8       30.99       20.23     25.98 o 
   2   8   8        1.48        5.93     26.19 o 
  -9   0   9      753.29      852.89     54.51 o 
  -7   0   9     1624.10     1861.82     84.52 o 
  -5   0   9      205.17      207.88     27.93 o 
  -3   0   9       18.44       18.99     16.30 o 
  -1   0   9      555.42      500.79     33.72 o 
   1   0   9     1575.35     1609.49     59.94 o 
   3   0   9     2004.52     2074.73     70.01 o 
   5   0   9     1414.49     1447.32    100.55 o 
   7   0   9     1938.26     1916.17     94.94 o 
  -9   1   9       45.56       42.13     23.18 o 
  -8   1   9      193.82      244.59     27.80 o 
  -7   1   9        8.85        0.83     19.09 o 
  -6   1   9      790.30      849.74     33.62 o 
  -5   1   9       65.14       58.08     15.86 o 
  -4   1   9      859.48      777.53     27.65 o 
  -3   1   9      397.44      382.77     21.15 o 
  -2   1   9     3265.37     3117.24     55.27 o 
  -1   1   9      204.12      198.95     19.99 o 
   0   1   9     2449.70     2328.16     42.52 o 
   1   1   9      249.18      229.93     24.76 o 
   2   1   9     2981.67     2905.44     88.35 o 
   3   1   9      429.14      467.40     23.84 o 
   4   1   9      330.96      320.52     23.33 o 
   5   1   9        0.55       -6.33     14.86 o 
   6   1   9      218.53      200.49     22.56 o 
   7   1   9        0.59       -6.77     18.01 o 
  -9   2   9      197.73      229.14     33.63 o 
  -8   2   9      288.00      294.86     29.88 o 
  -7   2   9      823.33      866.92     38.48 o 
  -6   2   9      318.44      350.12     30.58 o 
  -5   2   9      771.66      721.02     32.34 o 
  -4   2   9       28.51       24.09     12.87 o 
  -3   2   9       47.73       29.15     13.11 o 
  -2   2   9       44.28       36.44     13.41 o 
  -1   2   9      490.61      401.88     24.92 o 
   0   2   9      345.53      330.39     23.76 o 
   1   2   9      280.03      266.84     20.34 o 
   2   2   9       46.94       66.05     17.06 o 
   3   2   9     1919.75     1752.47     45.24 o 
   4   2   9      766.62      783.57     39.63 o 
   5   2   9     2075.25     2127.03     94.87 o 
   6   2   9      255.62      291.97     25.79 o 
   7   2   9     1270.86     1292.92     66.14 o 
  -8   3   9      176.35      201.14     25.07 o 
  -7   3   9      761.35      764.94     36.41 o 
  -6   3   9      334.23      320.06     25.90 o 
  -5   3   9      482.22      446.99     26.72 o 
  -4   3   9      450.33      445.44     27.91 o 
  -3   3   9     1518.41     1487.00     37.20 o 
  -2   3   9     1069.85     1031.95     29.99 o 
  -1   3   9     1033.34     1026.29     30.88 o 
   0   3   9     1388.66     1333.29     39.32 o 
   1   3   9     1502.10     1438.83     35.21 o 
   2   3   9      508.60      494.83     25.65 o 
   3   3   9       23.40       25.03     13.78 o 
   4   3   9      366.33      370.89     27.55 o 
   5   3   9      320.44      318.87     29.15 o 
   6   3   9       40.87       50.89     20.11 o 
   7   3   9       36.24       47.43     24.92 o 
  -8   4   9      660.87      840.83     73.62 o 
  -7   4   9      425.33      463.36     51.62 o 
  -6   4   9      568.03      493.86     43.32 o 
  -5   4   9        4.87       -6.45     14.14 o 
  -4   4   9      458.25      426.53     44.93 o 
  -3   4   9        5.54       11.90     10.51 o 
  -2   4   9        1.34       -2.26      9.15 o 
  -1   4   9      329.39      273.36     19.50 o 
   0   4   9        9.45       12.01      9.22 o 
   1   4   9      182.31      175.16     15.89 o 
   2   4   9      820.12      764.36     36.22 o 
   3   4   9      344.19      336.91     17.73 o 
   4   4   9     1527.68     1453.85     64.83 o 
   5   4   9      188.80      165.49     20.52 o 
   6   4   9     1010.53      968.95     66.18 o 
  -7   5   9      491.89      606.70     88.06 o 
  -6   5   9       21.93       17.79     34.60 o 
  -5   5   9      470.66      447.32     56.97 o 
  -4   5   9       65.01       63.06     32.04 o 
  -3   5   9     2214.38     2104.46     79.21 o 
  -2   5   9        3.10       39.31     22.21 o 
  -1   5   9     1529.24     1600.62     67.44 o 
   0   5   9      389.22      342.51     46.85 o 
   1   5   9     2148.53     2103.31     71.98 o 
   2   5   9      190.64      188.95     33.24 o 
   3   5   9      403.84      446.78     48.48 o 
   4   5   9       28.94       50.76     28.94 o 
   5   5   9      291.16      348.17     49.94 o 
  -6   6   9      595.72      665.81     70.77 o 
  -5   6   9       14.02       23.75     34.16 o 
  -4   6   9       92.92       94.10     35.40 o 
  -3   6   9        2.89       11.14     29.12 o 
  -2   6   9        2.63      -20.57     21.31 o 
  -1   6   9       53.54       47.28     28.61 o 
   0   6   9      353.05      356.17     47.65 o 
   1   6   9        4.21      -10.03     25.17 o 
   2   6   9      249.31      249.60     37.60 o 
   3   6   9        0.29      -12.92     26.32 o 
   4   6   9     1076.87     1106.46     64.03 o 
  -4   7   9       57.33       21.05     35.64 o 
  -3   7   9      985.79      974.15     65.10 o 
  -2   7   9      287.28      488.92     96.62 o 
  -1   7   9     1204.07     1246.14     66.44 o 
   0   7   9       61.99       39.61     29.33 o 
   1   7   9      682.19      720.30     55.90 o 
   2   7   9      238.60      228.70     37.65 o 
   3   7   9      381.15      435.12     52.52 o 
  -8   0  10      459.55      552.25     49.26 o 
  -6   0  10      225.31      191.05     31.14 o 
  -4   0  10      171.72      161.80     23.76 o 
  -2   0  10     1852.07     1870.16     56.26 o 
   0   0  10     1345.36     1409.05     61.89 o 
   2   0  10     2424.26     2449.95     76.74 o 
   4   0  10      964.21     1024.85     47.54 o 
   6   0  10     1091.61     1122.99     53.44 o 
  -8   1  10       17.27       -4.42     21.25 o 
  -7   1  10      827.49      884.67     41.68 o 
  -6   1  10       60.58       36.76     20.01 o 
  -5   1  10     1936.92     1985.20     41.81 o 
  -4   1  10       91.87       74.40     15.63 o 
  -3   1  10     1127.73     1059.36     31.14 o 
  -2   1  10      217.17      208.63     19.26 o 
  -1   1  10      492.80      502.24     29.27 o 
   0   1  10       26.70       18.21     14.87 o 
   1   1  10       23.02       29.37     17.76 o 
   2   1  10       94.65       82.08     17.00 o 
   3   1  10      171.64      157.91     19.93 o 
   4   1  10       94.73      107.71     22.16 o 
   5   1  10      913.36      930.06     41.10 o 
   6   1  10       10.18       -1.72     18.52 o 
  -8   2  10      147.05      142.18     30.83 o 
  -7   2  10       13.13       23.91     20.44 o 
  -6   2  10       20.51        1.03     17.35 o 
  -5   2  10      301.18      270.04     24.58 o 
  -4   2  10       32.20       31.43     17.13 o 
  -3   2  10       16.24       10.22     14.46 o 
  -2   2  10      683.93      696.04     31.81 o 
  -1   2  10     1287.53     1266.02     39.77 o 
   0   2  10     1059.34     1028.63     34.08 o 
   1   2  10      372.22      361.29     26.60 o 
   2   2  10     1696.57     1707.64     40.92 o 
   3   2  10      596.59      572.17     35.03 o 
   4   2  10     1384.56     1299.98     62.59 o 
   5   2  10      147.85      141.40     24.62 o 
   6   2  10      728.27      714.01     42.25 o 
  -7   3  10      583.35      587.00     33.72 o 
  -6   3  10      719.35      774.13     34.28 o 
  -5   3  10      571.94      577.89     32.76 o 
  -4   3  10      823.75      816.13     34.64 o 
  -3   3  10      538.68      524.77     27.91 o 
  -2   3  10      263.12      251.48     24.63 o 
  -1   3  10      288.50      307.91     25.56 o 
   0   3  10       76.42       73.32     16.10 o 
   1   3  10       47.98       44.25     15.17 o 
   2   3  10        2.31        7.91     14.46 o 
   3   3  10      110.55      118.99     18.15 o 
   4   3  10      152.80      152.81     19.98 o 
   5   3  10      298.94      311.57     34.47 o 
   6   3  10      292.91      336.69     43.37 o 
  -7   4  10       21.01       23.21     38.84 o 
  -6   4  10        4.72       -2.08     22.83 o 
  -5   4  10      113.81       99.78     29.48 o 
  -4   4  10      106.38       99.99     17.40 o 
  -3   4  10      527.77      488.36     25.39 o 
  -2   4  10      120.54      140.65     17.19 o 
  -1   4  10     1041.43     1024.46     25.40 o 
   0   4  10      309.80      347.04     19.33 o 
   1   4  10     1343.71     1269.07     34.31 o 
   2   4  10      149.38      117.66     17.27 o 
   3   4  10     1783.75     1681.39     70.21 o 
   4   4  10      320.79      295.07     25.23 o 
   5   4  10      614.11      543.36     68.83 o 
  -6   5  10      760.39      787.20     71.92 o 
  -5   5  10      115.51       95.56     42.77 o 
  -4   5  10      974.32      959.83     67.85 o 
  -3   5  10       72.06       58.09     27.42 o 
  -2   5  10      645.84      655.27     47.09 o 
  -1   5  10        4.07       -8.10     27.73 o 
   0   5  10      240.24      276.76     42.87 o 
   1   5  10      143.51      131.48     33.84 o 
   2   5  10        6.69        8.79     28.02 o 
   3   5  10       85.69       84.65     33.14 o 
   4   5  10      126.31       91.03     34.53 o 
  -4   6  10        2.75       19.54     35.30 o 
  -3   6  10      139.19      136.82     31.26 o 
  -2   6  10       68.57       86.75     34.87 o 
  -1   6  10     1954.90     2016.15     80.50 o 
   0   6  10        0.29       23.03     28.99 o 
   1   6  10      987.64     1056.60     64.40 o 
   2   6  10       57.32       69.93     32.84 o 
   3   6  10      943.69      937.11     64.17 o 
  -2   7  10      309.56      368.63     56.86 o 
  -1   7  10       16.25      -13.45     30.74 o 
   0   7  10       56.22       79.28     33.61 o 
   1   7  10       74.89       83.63     47.44 o 
  -7   0  11      985.52      981.25     57.00 o 
  -5   0  11     1709.34     1803.76     56.39 o 
  -3   0  11     1845.72     1766.83     81.40 o 
  -1   0  11     2562.70     2582.16     66.85 o 
   1   0  11      396.96      481.69     49.74 o 
   3   0  11      517.64      544.75     53.36 o 
   5   0  11       27.71       28.32     24.39 o 
  -7   1  11       76.50       94.64     24.38 o 
  -6   1  11      434.92      473.42     33.52 o 
  -5   1  11        0.41        2.52     16.58 o 
  -4   1  11       94.12       71.39     17.04 o 
  -3   1  11        4.34        0.76     15.37 o 
  -2   1  11        8.79       13.03     15.28 o 
  -1   1  11       10.36       12.39     14.84 o 
   0   1  11      386.90      393.17     29.34 o 
   1   1  11       11.36        8.45     16.44 o 
   2   1  11     1082.65     1087.94     44.29 o 
   3   1  11      406.19      399.05     35.43 o 
   4   1  11      747.29      695.79     40.83 o 
   5   1  11       30.73       33.90     22.77 o 
  -7   2  11      325.43      372.85     36.32 o 
  -6   2  11      293.64      280.16     27.27 o 
  -5   2  11     1420.01     1339.10     44.90 o 
  -4   2  11      324.97      321.56     26.38 o 
  -3   2  11      822.86      803.29     33.74 o 
  -2   2  11      490.68      490.11     31.87 o 
  -1   2  11     1235.25     1122.02     38.36 o 
   0   2  11      326.37      310.06     27.45 o 
   1   2  11      733.37      740.81     33.72 o 
   2   2  11      114.12      127.51     20.19 o 
   3   2  11      878.07      914.91     36.62 o 
   4   2  11       35.52       37.15     22.08 o 
   5   2  11       83.58       72.71     24.66 o 
  -6   3  11      163.24      172.23     30.26 o 
  -5   3  11       10.42        9.54     18.78 o 
  -4   3  11        9.80       11.15     16.74 o 
  -3   3  11       12.19       -1.00     15.55 o 
  -2   3  11        6.66       -6.68     16.15 o 
  -1   3  11      367.66      396.08     29.01 o 
   0   3  11      392.47      375.56     28.65 o 
   1   3  11      607.62      607.76     31.21 o 
   2   3  11      378.81      392.92     28.89 o 
   3   3  11      625.22      653.29     32.99 o 
   4   3  11      313.63      294.88     32.63 o 
  -5   4  11      344.98      376.24     61.14 o 
  -4   4  11     1139.75     1068.24     44.41 o 
  -3   4  11      366.47      310.35     29.42 o 
  -2   4  11      787.85      750.97     34.61 o 
  -1   4  11      362.11      341.00     28.70 o 
   0   4  11      819.60      768.96     37.42 o 
   1   4  11       83.40       78.73     18.20 o 
   2   4  11      427.96      419.50     29.00 o 
   3   4  11      103.47      102.14     20.49 o 
   4   4  11      214.50      172.84     54.53 o 
  -4   5  11       62.42       78.87     32.21 o 
  -3   5  11        1.24        1.22     27.57 o 
  -2   5  11        4.97       -7.86     31.69 o 
  -1   5  11       74.65       90.70     36.02 o 
   0   5  11        7.72       26.01     31.92 o 
   1   5  11      719.08      810.71     62.27 o 
   2   5  11       28.53       -9.19     31.54 o 
   3   5  11      849.74      948.36     94.09 o 
  -2   6  11     1197.68     1255.84     75.94 o 
  -1   6  11        8.55       16.95     34.16 o 
   0   6  11      452.64      479.42     58.40 o 
   1   6  11       16.04      -35.55     41.36 o 
  -6   0  12      807.93      849.71     49.08 o 
  -4   0  12      198.45      173.92     31.42 o 
  -2   0  12      927.70      936.35     51.10 o 
   0   0  12        9.71       40.45     24.21 o 
   2   0  12      271.12      272.94     42.92 o 
   4   0  12      491.70      578.17     59.99 o 
  -6   1  12       10.68      -12.31     18.94 o 
  -5   1  12      283.14      319.67     28.93 o 
  -4   1  12       54.59       66.58     22.10 o 
  -3   1  12     1789.68     1830.78     50.49 o 
  -2   1  12       61.78       37.14     17.79 o 
  -1   1  12     1015.12     1079.35     37.20 o 
   0   1  12       13.61       11.45     18.39 o 
   1   1  12     1615.59     1669.05     47.06 o 
   2   1  12      112.25      119.34     22.12 o 
   3   1  12      811.18      808.69     44.92 o 
   4   1  12      118.06       84.41     26.06 o 
  -5   2  12      105.99      126.84     22.71 o 
  -4   2  12      212.89      221.16     24.78 o 
  -3   2  12      188.12      181.24     24.05 o 
  -2   2  12      378.52      397.57     32.71 o 
  -1   2  12        6.92       -0.50     17.85 o 
   0   2  12       24.39       31.80     18.73 o 
   1   2  12        6.87        5.89     18.41 o 
   2   2  12        3.63       20.58     18.74 o 
   3   2  12      135.15      140.49     26.89 o 
  -5   3  12      221.51      234.04     32.72 o 
  -4   3  12      398.71      404.26     36.74 o 
  -3   3  12      682.49      717.67     41.19 o 
  -2   3  12      298.47      325.89     29.97 o 
  -1   3  12      885.17      891.96     37.48 o 
   0   3  12     1308.50     1328.86     41.95 o 
   1   3  12      465.31      439.81     31.72 o 
   2   3  12      227.64      222.41     30.00 o 
   3   3  12      409.06      412.75     46.31 o 
  -4   4  12       49.25       56.79     57.55 o 
  -3   4  12      114.20      114.01     43.02 o 
  -2   4  12      156.55      151.15     42.28 o 
  -1   4  12      125.71      132.34     39.99 o 
   0   4  12        7.92       26.91     34.13 o 
   1   4  12        0.78        5.22     33.55 o 
   2   4  12       62.53       52.74     50.80 o 
  -3   0  13      173.68      173.82     32.41 o 
  -1   0  13      738.32      779.42     50.93 o 
   1   0  13     1595.94     1715.12     64.83 o 
  -4   1  13      676.52      623.39     70.18 o 
  -3   1  13       43.18       23.82     22.30 o 
  -2   1  13      223.56      255.45     28.72 o 
  -1   1  13       10.03        1.83     19.96 o 
   0   1  13      772.18      793.78     40.61 o 
   1   1  13       69.87       59.73     22.14 o 
   2   1  13      171.27      230.91     61.23 o 
  -3   2  13       69.07       72.19     27.81 o 
  -2   2  13       47.51       51.40     26.42 o 
  -1   2  13      572.64      675.79     45.99 o 
   0   2  13      215.18      280.31     33.88 o 
   1   2  13      510.82      576.34     63.08 o 
  -1   3  13      404.00      458.01     87.62 o 
                                                 
